# Supplementary material for: “I Just Have to Go and Heal”: A Qualitative Study on the Acceptability of the Belgian Sexual Assault Care Centres for Victims of Recent Sexual Assault
Source: Healthcare (Basel). 2026 Apr 23;14(9):1133. doi: 10.3390/healthcare14091133 (PMC13164171; doi:10.3390/healthcare14091133)
Supplement: Supplementary file 1 [file healthcare-14-01133-s001.zip]

Archive with 1 entries (1 files):
- healthcare-4181247-supplementary.pdf
